# Supplementary material for: Site-1 protease–mediated cholesterol metabolism is essential for lymphatic development in mice
Source: JCI Insight. 2025 Oct 22;10(20):e188637. doi: 10.1172/jci.insight.188637 (PMC12581667; doi:10.1172/jci.insight.188637)
Supplement: Supporting data values [file jciinsight-10-188637-s129.xlsx]

## Sheet: Fig. 2B
Days elapsed
LEC Srebf2-/-	Littermate
36	0
45	0
37	0
19	0
36	0
47	0
49	0
36	0
51	0
44	0
61	0
55	0
44	0
46	0
46	0
47	0
96	0
37	0
30	0
43	0
30	0
29	0
104	0

## Sheet: Fig. 2C
			12	14	16	18	20	22	24	26	28	30	32	34	36	38	40	42	44	46	48	50	52	54	56	58	60
ave	WT	Littermate, male	5.91667	6.16667	6.58333	7.91667	8.71429	10	11.7143	13.5714	15.6429	17.2143	18.5714	19.4286	20.2857	20.7143	21.3571	21.5714	22.1429	22.2857	22.6429	22.8571	23	23.75	24.1667	24.3333	24.1667
	KO	Srebf2-/-;Lyve1, male	4.625	5.125	5.25	5.625	6.1	6.6	7.1	8	8.4	10	10.2857	11	11.4286	11.2857	10.7143	10.4286	9.71429	11.6667	11	11	11	10
sd	WT	Littermate, male	0.792961	0.834847	0.668558	0.996205	0.99449	1.1094	1.54066	1.6968	1.49908	1.52812	1.45255	1.50457	1.63747	1.48989	1.54955	1.2225	1.61041	1.68379	1.94569	2.10703	2.04495	1.95982	2.08167	1.72328	1.94625
	KO	Srebf2-/-;Lyve1, male	0.744024	0.353553	0.707107	0.517549	0.875595	0.843274	0.875595	1.33333	2.1187	2.64575	3.59232	3.60555	3.73529	4.15188	3.1997	2.87849	2.62769	0.57735	1.41421
ave	WT	Littermate, female	5.6	6.1	6.4	7	7.6	8.3	9.7	10.6	11.8	13.1	13.8	14.8	15.6	15.9	16.4286	17.8333	18	18.75	18.25	18.5	19.25	19.5	19.25	20.25	20
	KO	Srebf2-/-;Lyve1, female	5.2	6	5.8	5.8	6.8	7.4	8	8.2	8.8	9.4	9.8	9.6	11	11.6667	12	12.3333	16	16	15.5	14.5	14	13.5	13.5	13	12.5
sd	WT	Littermate, female	0.699206	0.567646	0.516398	0.471405	0.699206	1.25167	1.1595	1.64655	1.0328	1.28668	1.61933	1.39841	1.3499	1.28668	1.51186	1.16905	1	1.5	1.70783	1.29099	1.70783	1.91485	0.957427	0.957427	1.82574
	KO	Srebf2-/-;Lyve1, female	0.83666	1	1.09545	0.83666	1.09545	1.34164	1.41421	2.04939	2.58844	3.04959	3.56371	4.09878	4.69042	4.93288	4.3589	4.72582	1	0	0.707107	0.707107	1.41421	0.707107	0.707107	1.41421	2.12132

## Sheet: Fig. 2D
Days elapsed
Srebf2-/-;Prox1Cre	Littermate
26	0
38	0
38	0
42	0
0	0

## Sheet: Fig. 3C
Triglyceride (mg/dL)
Control	LEC Mbtps1-/-	LEC Srebf2-/-
90	128	53
101	114	39
88	78	63
106	82	54
69	99	81
	48	21
	69	79

## Sheet: Fig. 3D
Cholesterol (mg/dL)
Control	LEC Mbtps1-/-	LEC Srebf2-/-
60	64	69
63	74	74
74	52	68
90	61	74
61	77	131
	80	76
		104

## Sheet: Fig. 3F
VEGFR3 INENSITY (NORM)
WT	LEC Srebf2-/-
1.08973	0.681521
1.01094	0.590072
1.03551	0.520744
0.874989	0.437318
0.988834	0.68685

## Sheet: Fig. 4B
Lacteal Width (µm)		% Lacteal length/blood capilary network length		Lacteal Width (µm)		% Lacteal length/blood capilary network length
Littermate	LEC Mbtps1-/-	Littermate	LEC Mbtps1-/-	Littermate	LEC Srebf21-/-	Littermate	LEC Srebf2-/-
14.1844	20.9252	82.5999	71.4522	16.9134	22.7039	76.2912	63.6115
12.7892	29.369	80.4314	75.6614	11.3194	29.86	82.2273	64.9642
15.7963	24.7578	76.2446	78.4575	18.1215	27.4006	78.789	77.347
	26.6344		63.9739		23.4214		68.9498

## Sheet: Fig. 4C
Vegfr3 intensity (normalized)		Vegfr3 intensity (normalized)
Littermate	LEC Mbtps1-/-	Littermate	LEC Srebf2-/-
0.847698	0.449301	0.664644	0.431916
1.27163	0.44228	1.18144	0.525943
0.880672	0.418795	1.15392	0.534598
	0.481154		0.477172

## Sheet: Fig. 5A
Srebf2		Hmgcr		Apob		Fabp4
Control	LEC Srebf2-/-	Control	LEC Srebf2-/-	Control	LEC Srebf2-/-	Control	LEC Srebf2-/-
0.015	0.001	0.025	0.005	0.14	0.04	0.04	0.01
0.012	0.0004	0.016	0.004	0.12	0.03	0.022	0.002
0.0035	0.0003	0.005	0.003	0.075	0.01	0.022	0.008

## Sheet: Fig. 5B
Srebf2		Hmgcr		Asns		Igf1
Control	LEC Srebf2-/-	Control	LEC Srebf2-/-	Control	LEC Srebf2-/-	Control	LEC Srebf2-/-
0.007	0.0038	0.025	0.05	0.003	0.023	0.095	0.025
0.0035	0.0023	0.015	0.028	0.002	0.016	0.085	0.02
0.0028	0.0025	0.003	0.01	0.0005	0.007	0.055	0.002

[truncated: 10 more sheets: Fig. 6B, Fig. 6H, Fig. 6I, Sup. Fig. 3, Sup. Fig. 4 A, Sup. Fig. 4 B, Sup. Fig. 5B, Sup. Fig. 5C, Sup. Fig. 5D, Sup. Fig. 6]
